# Supplementary material for: Dys-R Questionnaire: A Novel Screening Tool for Dysbiosis Linked to Impaired Gut Microbiota Richness
Source: Nutrients. 2023 Oct 5;15(19):4261. doi: 10.3390/nu15194261 (PMC10574031; doi:10.3390/nu15194261)
Supplement: Supplementary file 1 [file nutrients-15-04261-s001.zip]

Archive with 1 entries (1 files):
- nutrients-2584130-supplementary.pdf
